# Supplementary material for: Phylogeny and divergence of the 100 most common Salmonella serovars available in the NCBI Pathogen Detection database
Source: Front Microbiol. 2025 Jun 13;16:1547190. doi: 10.3389/fmicb.2025.1547190 (PMC12203563; doi:10.3389/fmicb.2025.1547190)
Supplement: Supplementary file 1 [file Data_Sheet_1.zip › Supplementary Table 2.xlsx]

## Sheet: Sheet1
Supplemental Table 2. Overall in-silico serotyping results by different tools used in this study (i.e. SISTR, SeqSero2 k-mer, SeqSero2 microassembly) per serovar for the 100 most common Salmonella serovars available on NCBI PD including the number of confirmed, unconfirmed and discarded genomes.
Serotype	Putative representative genomes for SNP clusters and singletons	Genomes confirmed by SISTR	Genomes confirmed by SeqSero2 - k-mer mode a	Genomes confirmed by SeqSero2 - microassembly mode b	Genomes confirmed by cross-referencing c	Genomes confirmed from the target serovar (SISTR, SeqSero2 k-mer, SeqSero2 microassembly, cross-referencing)	Genomes confirmed a different serovar than NCBI's computed type prediction d	Genomes discarded due to contamination, or not in the WKL scheme	Genomes that have somatic (O) antigen not identified	Genomes that are not analyzed (e.g. no assemblies available, low assembly quality)	Best assemblies representing SNP clusters replaced with the second best assembly
Adelaide	159	141	18	0	0	159	0	0	0	0	2
Agama	135	95	37	3	0	135	0	0	0	0	0
Agbeni	78	0	76	1	0	77	0	0	0	1	0
Agona	495	0	473	22	0	495	0	0	0	0	2
Alachua	129	120	3	3	0	126	2	1	0	0	0
Albany	148	88	5	1	0	94	53	1	0	0	0
Altona	63	52	11	0	0	63	0	0	0	0	0
Anatum	1369	0	1308	53	0	1361	6	0	2	0	0
Baildon	23	0	20	1	0	21	2	0	0	0	1
Bareilly	2179	0	1813	362	0	2175	0	2	0	2	12
Berta	341	0	337	3	0	340	1	0	0	0	0
Blockley	71	0	69	1	0	70	0	1	0	0	1
Bovismorbificans	474	0	466	7	0	473	0	1	0	0	1
Braenderup	999	922	9	65	0	996	1	1	1	0	0
Brandenburg	178	167	7	4	0	178	0	0	0	0	0
Bredeney	259	242	4	11	0	257	2	0	0	0	1
Carrau	203	0	190	13	0	203	0	0	0	0	0
Cerro*	746	725	21	0	0	746	0	0	0	0	0
Chester	330	322	6	1	0	329	0	1	0	0	0
Choleraesuis	184	0	0	0	177	177	7	0	0	0	4
Coeln	90	61	20	2	0	83	5	0	2	0	0
Concord	89	0	83	6	0	89	0	0	0	0	1
Corvallis	112	0	107	3	0	110	0	2	0	0	0
Cotham	30	28	0	1	0	29	1	0	0	0	0
Cubana	169	0	136	9	0	145	9	0	4	11	0
Derby	807	0	755	45	0	800	1	4	2	0	2
Dublin*	452	0	447	3	0	450	0	0	2	0	0
Eastbourne	155	0	136	1	0	137	2	0	0	16	0
Enteritidis*	2354	2155	18	21	93	2287	54	10	3	0	1
Gaminara	559	467	11	81	0	559	0	0	0	0	1
Give	967	0	877	87	0	964	0	1	0	2	2
Goldcoast	43	41	0	0	1	42	1	0	0	0	0
Hadar	161	0	142	2	0	144	16	1	0	0	1
Haifa	63	60	2	1	0	63	0	0	0	0	0
Hartford	915	0	779	132	0	911	4	0	0	0	5
Havana	236	200	29	5	0	234	0	1	0	1	0
Heidelberg	491	483	3	3	2	491	0	0	0	0	0
Hvittingfoss	370	331	11	25	0	367	0	0	2	1	0
I 4,[5],12:b:-	1880	0	0	0	1766	1766	114	0	0	0	0
I 4,[5],12:i:-	825	621	134	35	16	806	5	12	2	0	0
I 9:l,z28:-	29	0	29	0	0	29	0	0	0	0	0
IIIa 41:z4,z23:-	117	0	67	4	0	71	44	2	0	0	0
IIIb 61:k:1,5,(7)	108	44	61	1	0	106	0	2	0	0	0
Indiana	129	127	2	0	0	129	0	0	0	0	0
Infantis*	1164	1126	14	22	0	1162	0	0	2	0	0
Inverness	268	259	9	0	0	268	0	0	0	0	0
IV 48:g,z51:-	213	58	25	13	0	96	110	7	0	0	0
IV 50:z4,z23:-	77	24	13	29	0	66	9	2	0	0	0
Javiana	1688	0	1656	29	0	1685	0	3	0	0	1
Johannesburg	109	100	0	8	0	108	0	1	0	0	0
Kedougou	43	42	1	0	0	43	0	0	0	0	0
Kentucky*	728	722	0	0	0	722	4	2	0	0	0
Kiambu	109	104	3	1	0	108	0	0	0	1	0
Kottbus	156	0	151	2	0	153	3	0	0	0	0
Litchfield	426	0	412	13	0	425	0	0	1	0	0
Liverpool	29	0	27	2	0	29	0	0	0	0	0
Livingstone	181	170	6	4	0	180	0	0	0	1	0
Lomalinda	19	0	19	0	0	19	0	0	0	0	0
London	136	119	17	0	0	136	0	0	0	0	1
Lubbock	48	0	28	20	0	48	0	0	0	0	0
Manhattan	406	0	393	11	0	404	0	1	0	1	0
Mbandaka	564	548	5	11	0	564	0	0	0	0	2
Meleagridis	101	96	0	5	0	101	0	0	0	0	0
Miami	597	0	581	13	0	594	3	0	0	0	0
Mikawasima	127	110	14	3	0	127	0	0	0	0	1
Minnesota	232	208	9	15	0	232	0	0	0	0	0
Mississippi	2138	0	1895	183	0	2078	57	3	0	0	13
Montevideo*	1700	1428	21	113	2	1564	136	0	0	0	0
Muenchen	3683	0	3542	139	0	3681	2	0	0	0	0
Muenster	269	0	256	12	0	268	0	0	0	1	1
Napoli	270	196	67	7	0	270	0	0	0	0	0
Newport	4728	0	4623	91	1	4715	0	13	0	0	2
Norwich	251	0	212	39	0	251	0	0	0	0	0
Ohio	228	220	4	4	0	228	0	0	0	0	0
Oranienburg	2441	0	2225	202	0	2427	11	1	2	0	0
Orion	110	0	105	5	0	110	0	0	0	0	0
Oslo	230	213	6	7	0	226	4	0	0	0	1
Ouakam	44	35	1	0	4	40	1	0	0	3	0
Panama	1167	0	1136	20	0	1156	0	8	3	0	0
Paratyphi A	151	0	125	3	0	128	20	3	0	0	0
Paratyphi B	1042	0	122	837	0	959	32	51	0	0	16
Pomona	144	123	5	16	0	144	0	0	0	0	0
Poona	1198	0	1129	39	14	1182	14	1	0	1	0
Reading*	154	141	2	1	0	144	9	0	0	1	0
Rissen	220	208	10	2	0	220	0	0	0	0	0
Rubislaw	873	771	12	85	5	873	0	0	0	0	0
Saintpaul*	222	211	0	0	0	211	11	0	0	0	0
Sandiego	1141	1077	2	60	0	1139	0	2	0	0	0
Schwarzengrund	365	254	10	10	0	274	91	0	0	0	4
Senftenberg	636	591	8	25	0	624	9	3	0	0	2
Stanley	997	965	19	13	0	997	0	0	0	0	0
Tennessee	330	288	21	8	0	317	13	0	0	0	0
Thompson	635	0	571	59	0	630	1	0	0	4	0
Typhi	1089	1047	12	21	0	1080	1	7	1	0	1
Typhimurium	8072	7707	197	18	50	7972	80	20	0	0	0
Uganda	100	0	83	17	0	100	0	0	0	0	0
Urbana	209	190	6	13	0	209	0	0	0	0	1
Virchow	626	591	0	28	0	619	2	0	0	5	1
Weltevreden	514	492	6	11	0	509	4	0	0	1	0
Worthington	92	85	3	4	0	92	0	0	0	0	0
Total	63204	28011	28541	3311	2131	61994	957	171	29	53	84
a Analysis conducted for representative genomes for which their serotype was not confirmed by SISTR.
b Analysis conducted for representative genomes for which their serotype was not confirmed by SISTR or SeqSero2 k-mer-based approach.
c For genomes where the NCBI-assigned serovar could not be confirmed with SISTR, SeqSero2 k-mer and microassembly, the serovar prediction results from all four sources (NCBI, SISTR, SeqSero2 k-mer, and SeqSero2 allele micro-assembly) were used for further serovar confirmation and assignment.
d Computed type on NCBI PD is the antigen formula prediction via SeqSero2.
