# Supplementary material for: Phylogeny and divergence of the 100 most common Salmonella serovars available in the NCBI Pathogen Detection database
Source: Front Microbiol. 2025 Jun 13;16:1547190. doi: 10.3389/fmicb.2025.1547190 (PMC12203563; doi:10.3389/fmicb.2025.1547190)
Supplement: Supplementary file 1 [file Data_Sheet_1.zip › Supplementary Table 1.xlsx]

## Sheet: Sheet1
Supplemental Table 1. Overall phylogeny, number of isolates (total number of genomes, SNP clusters and singletons), and number of lineages for the 100 most common Salmonella serovars available on NCBI PD.
Serotype	Rank a	Phylogeny	Number of Isolates	Number of SNP Clusters	Number of Singletons	Total Number of Lineages b	Number of Paraphyletic Lineages c	Number of Phylogenetic Groups and Information d	Number of Lineages with More than 10% of All Isolates c	Percentage of Isolates from the Lineage Accounting for More than 10% of All Isolates c
Adelaide	52	Polyphyletic	1411	59	100	6	1	A: 46 SNP clusters, 73 singletons, 1,249 isolates B: 1 SNP clusters, 0 singletons, 79 isolates C: 6 SNP clusters, 8 singletons, 42 isolates (paraphyletic) D: 5 SNP clusters, 10 singletons, 26 isolates E: 1 SNP cluster, 1 singleton, 7 isolates F: 0 SNP clusters, 5 singletons, 5 isolates 3 stand-alone singletons	1	A: 88.52%
Agama	88	Polyphyletic	434	42	93	1	NA	Agama: 42 SNP clusters, 92 singletons, 433 isolates 1 stand-alone singleton	NA	NA
Agona	15	Polyphyletic	7810	219	276	1	NA	Agona: 219 SNP clusters, 275 singletons, 7,809 isolates 1 stand-alone singleton	NA	NA
Alachua	77	Polyphyletic	620	49	77	2	0	A: 46 SNP clusters, 75 singletons, 611 isolates B: 3 SNP clusters, 2 singletons, 9 isolates	1	A: 98.55%
Albany	71	Polyphyletic	726	34	60	2	1	A: 33 SNP clusters, 59 singletons, 720 isolates (paraphyletic) B: 1 SNP cluster, 1 singleton, 6 isolates	1	A: 99.17%
Altona	85	Polyphyletic	533	24	39	3	1	A: 22 SNP clusters, 38 singletons, 526 isolates (paraphyletic) B: 1 SNP cluster, 1 singleton, 5 isolates C: 1 SNP cluster, 0 singleton, 2 isolates	1	A: 98.69%
Bareilly	22	Polyphyletic	4614	491	1684	4	1	A: 297 SNP clusters, 1,221 singletons, 2,224 isolates B: 141 SNP clusters, 322 singletons, 1,735 isolates C: 53 SNP clusters, 138 singletons, 652 isolates (paraphyletic) D: 0 SNP clusters, 2 singletons, 2 isolates 1 stand-alone singleton	3	A: 48.20% B: 37.60% C: 14.13%
Blockley	60	Polyphyletic	965	27	43	3	1	A: 25 SNP clusters, 39 singletons, 957 isolates (paraphyletic) B: 2 SNP cluster, 1 singleton, 5 isolates C: 0 SNP clusters, 3 singletons, 3 isolates	1	A: 99.17%
Bovismorbificans	39	Polyphyletic	2176	168	305	3	0	A: 123 SNP clusters, 208 singletons, 1,440 isolates B: 44 SNP clusters, 96 singletons, 727 isolates C: 1 SNP cluster, 0 singletons, 8 isolates 1 stand-alone singleton	2	A: 66.18% B: 33.41%
Brandenburg	48	Polyphyletic	1717	77	101	2	0	A: 73 SNP clusters, 91 singletons, 1,689 isolates B: 4 SNP clusters, 8 singletons, 26 isolates 2 stand-alone singletons	1	A: 98.37%
Cerro e	44	Polyphyletic	1902	207	539	5	0	A: 198 SNP clusters, 527 singletons, 1,764 isolates B: 6 SNP clusters, 8 singletons, 124 isolates C: 2 SNP clusters, 1 singleton, 8 isolates D: 1 SNP cluster, 0 singleton, 3 isolates E: 0 SNP cluster, 2 singletons, 2 isolates 1 stand-alone singleton	1	A: 92.74%
Chester	53	Polyphyletic	1314	109	220	2	1	A: 107 SNP clusters, 220 singletons, 1,308 isolates (paraphyletic) B: 2 SNP clusters, 0 singletons, 6 isolates	1	A: 99.54%
Choleraesuis	65	Polyphyletic	823	68	109	4	1	A: 64 SNP clusters, 97 singletons, 795 isolates (paraphyletic) B: 2 SNP clusters, 9 singletons, 15 isolates C: 2 SNP clusters, 1 singleton, 11 isolates D: 0 SNP cluster, 2 singletons, 2 isolates	1	A: 96.60%
Coeln	98	Polyphyletic	353	26	57	2	1	A: 26 SNP clusters, 39 singletons, 335 isolates B: 0 SNP clusters, 17 singletons, 17 isolates (paraphyletic) 1 stand-alone singleton	1	A: 94.90%
Concord	96	Polyphyletic	362	25	64	3	0	A: 21 SNP clusters, 51 singletons, 323 isolates B: 3 SNP clusters, 11 singletons, 25 isolates C: 1 SNP cluster, 1 singleton, 13 isolates 1 stand-alone singleton	1	A: 89.23%
Corvallis	61	Polyphyletic	953	40	70	6	0	A: 34 SNP clusters, 53 singletons, 918 isolates B: 2 SNP clusters, 5 singletons, 10 isolates C: 1 SNP cluster, 2 singletons, 8 isolates D: 1 SNP cluster, 5 singletons, 7 isolates E: 2 SNP clusters, 1 singleton, 6 isolates F: 0 SNP clusters, 4 singletons, 4 isolates	1	A: 96.33%
Cubana	84	Polyphyletic	558	62	83	6	3	A: 51 SNP clusters, 68 singletons, 460 isolates (paraphyletic) B: 4 SNP clusters, 2 singletons, 53 isolates C: 5 SNP clusters, 5 singletons, 32 isolates (paraphyletic) D: 1 SNP cluster, 1 singleton, 4 isolates E: 1 SNP cluster, 1 singleton, 3 isolates F: 0 SNP clusters, 3 singletons, 3 isolates (paraphyletic) 3 stand-alone singletons	1	A: 82.44%
Derby	24	Polyphyletic	4389	298	502	7	2	A: 261 SNP clusters, 413 singletons, 3,566 isolates B: 27 SNP clusters, 66 singletons, 519 isolates (paraphyletic) C: 6 SNP clusters, 6 singletons, 279 isolates D: 3 SNP cluster, 8 singleton, 14 isolates (paraphyletic) E: 0 SNP cluster, 5 singletons, 5 isolates F: 0 SNP cluster, 2 singletons, 2 isolates G: 1 SNP cluster, 0 singleton, 2 isolates 2 stand-alone singletons	2	A: 81.25% B: 11.82%
Eastbourne	94	Polyphyletic	373	50	87	3	1	A: 45 SNP Clusters, 76 singletons, 340 isolates B: 5 SNP clusters, 8 singletons, 30 isolates (paraphyletic) C: 0 SNP clusters, 3 singletons, 3 isolates	1	A: 91.15%
Enteritidis e	1	Polyphyletic	66210	905	1382	8	1	A: 838 SNP clusters, 1,217 singletons, 65,761 isolates (paraphyletic) B: 17 SNP clusters, 41 singletons, 178 isolates C: 19 SNP clusters, 26 singletons, 81 isolates D: 11 SNP clusters, 33 singletons, 60 isolates E: 6 SNP clusters, 26 singletons, 46 isolates F: 5 SNP clusters, 30 singletons, 41 isolates G: 8 SNP clusters, 7 singletons, 38 isolates H: 1 SNP cluster, 0 singleton, 3 isolates 2 stand-…	1	A: 99.32%
Give	40	Polyphyletic	2096	245	719	2	0	A: 155 SNP clusters, 533 singletons, 1,533 isolates B: 90 SNP clusters, 186 singletons, 563 isolates	2	A: 73.14% B: 26.86%
Hadar	18	Polyphyletic	4909	55	89	2	1	A: 53 SNP clusters, 79 singleton, 4,893 isolates (paraphyletic) B: 2 SNP clusters, 8 singleton, 14 isolates 2 stand-alone singletons	1	A: 99.67%
Hartford	43	Polyphyletic	1909	247	664	2	0	A: 246 SNP clusters, 661 singletons, 1,901 isolates B: 1 SNP cluster, 2 singletons, 7 isolates 1 stand-alone singleton	1	A: 99.58%
Havana	64	Polyphyletic	829	94	140	7	2	A: 32 SNP clusters, 50 singleton, 402 isolates B: 34 SNP clusters, 51 singletons, 227 isolates C: 16 SNP clusters, 30 singletons, 111 isolates D: 5 SNP clusters, 3 singletons, 62 isolates (paraphyletic) E: 4 SNP clusters, 0 singletons, 13 isolates F: 3 SNP clusters, 4 singletons, 12 isolates G: 0 SNP clusters, 2 singletons, 2 isolates (paraphyletic)	3	A: 48.49% B: 27.38% C: 13.39%
Hvittingfoss	58	Polyphyletic	998	84	283	4	0	A: 30 SNP clusters, 99 singletons, 644 isolates B: 54 SNP clusters, 172 singletons, 342 isolates C: 0 SNP cluster, 6 singletons, 6 isolates D: 0 SNP cluster, 5 singletons, 5 isolates 1 stand-alone singleton	2	A: 64.53% B: 34.27%
I 4,[5],12:b:-	29	Polyphyletic	3464	473	1293	3	1	A: 470 SNP Clusters, 1,291 singletons, 3,405 isolates (paraphyletic) B: 2 SNP Clusters, 1 Singleton, 48 isolates C: 1 SNP Cluster, 0 Singleton, 10 isolates 1 stand-alone singleton	1	A: 98.30%
I 4,[5],12:i:-	4	Polyphyletic	28236	273	533	4	2	A: 268 SNP clusters, 503 singletons, 27,728 isolates (paraphyletic) B: 3 SNP clusters, 12 singletons, 485 isolates C: 2 SNP clusters, 7 singletons, 12 isolates (paraphyletic) D: 0 SNP cluster, 10 singletons, 10 isolates 1 stand-alone singleton	1	A: 98.20%
IIIa 41:z4,z23:-	100	Polyphyletic	328	19	52	4	2	A: 7 SNP clusters, 4 singletons, 242 isolates (paraphyletic) B: 8 SNP clusters, 23 singletons, 44 isolates C: 4 SNP clusters, 22 singletons, 39 isolates (paraphyletic) D: 0 SNP cluster, 2 singletons, 2 isolates 1 stand-alone singleton	3	A: 73.78% B: 13.41% C: 11.89%
IIIb 61:k:1,5,(7)	86	Polyphyletic	477	31	75	2	0	A: 30 SNP clusters, 74 singletons, 474 isolates B: 1 SNP cluster, 0 singleton, 2 isolates 1 stand-alone singleton	1	A: 99.37%
Indiana	46	Polyphyletic	1752	57	72	1	NA	Indiana: 57 SNP clusters, 71 singletons, 1,751 isolates 1 stand-alone singleton	NA	NA
Infantis e	5	Polyphyletic	18785	420	742	2	1	A: 417 SNP clusters, 738 singletons, 18,769 isolates (paraphyletic) B: 3 SNP clusters, 3 singletons, 15 isolates 1 stand-alone singleton	1	A: 99.91%
IV 48:g,z51:-	74	Polyphyletic	672	36	60	4	0	A: 21 SNP clusters, 25 singletons, 524 isolates B: 11 SNP clusters, 16 singletons, 100 isolates C: 4 SNP clusters, 14 singletons, 43 isolates D: 0 SNP cluster, 4 singletons, 4 isolates 1 stand-alone singleton	2	A: 77.98% B: 14.88%
IV 50:z4,z23:-	56	Polyphyletic	1127	16	50	4	0	A: 16 SNP clusters, 37 singletons, 1,114 isolates B: 0 SNP cluster, 5 singletons, 5 isolates C: 0 SNP cluster, 4 singletons, 4 isolates D: 0 SNP cluster, 3 singletons, 3 isolates 1 stand-alone singleton	1	A: 98.85%
Kedougou	90	Polyphyletic	421	18	25	1	NA	Kedougou: 18 SNP clusters, 24 singletons, 420 isolates 1 stand-alone singleton	NA	NA
Kentucky e	8	Polyphyletic	10050	279	443	2	0	A: 238 SNP clusters, 372 singletons, 8,314 isolates B: 41 SNP clusters, 69 singletons, 1,734 isolates 2 stand-alone singletons	2	A: 82.72% B: 17.25%
Kiambu	70	Polyphyletic	769	32	76	1	NA	Kiambu: 32 SNP clusters, 74 singletons, 767 isolates 2 stand-alone singletons	NA	NA
Kottbus	83	Polyphyletic	568	50	103	4	0	A: 30 SNP clusters, 46 singletons, 339 isolates B: 4 SNP clusters, 4 singletons, 131 isolates C: 15 SNP clusters, 47 singletons, 87 isolates D: 1 SNP cluster, 4 singletons, 9 isolates 2 stand-alone singletons	2	A: 59.68% B: 23.06%
Litchfield	41	Polyphyletic	2042	136	289	2	0	A: 135 SNP clusters, 288 singletons, 2,032 isolates B: 1 SNP cluster, 1 singleton, 10 isolates	1	A: 99.51%
Liverpool	78	Polyphyletic	618	13	16	1	NA	Liverpool: 13 SNP clusters, 15 singletons, 617 isolates 1 stand-alone singleton	NA	NA
Livingstone	72	Polyphyletic	687	104	76	4	2	A: 38 SNP clusters, 45 singletons, 339 isolates B: 37 SNP clusters, 50 singletons, 335 isolates (paraphyletic) C: 1 SNP cluster, 5 singleton, 9 isolates D: 0 SNP clusters, 3 singletons, 3 isolates (paraphyletic) 1 stand-alone singleton	2	A: 49.35% B: 48.76%
Lomalinda	92	Polyphyletic	390	11	8	2	0	A: 11 SNP Clusters, 6 singletons, 388 isolates B: 0 SNP clusters, 2 singletons, 2 isolates	1	A: 99.49%
London	49	Polyphyletic	1584	66	70	2	0	A: 63 SNP clusters, 57 singletons, 1,560 isolates B: 3 SNP clusters, 13 singletons, 24 isolates	1	A: 98.48%
Manhattan	50	Polyphyletic	1500	121	283	2	0	A: 121 SNP clusters, 277 singletons, 1,494 isolates B: 0 SNP clusters, 2 singletons, 2 isolates 4 stand-alone singletons	1	A: 99.60%
Mbandaka	21	Polyphyletic	4686	233	331	1	NA	Mbandaka: 233 SNP clusters, 330 singletons, 4,685 isolates (paraphyletic) 1 stand-alone singleton	NA	NA
Meleagridis	63	Polyphyletic	873	48	53	1	NA	Meleagridis: 48 SNP clusters, 52 singletons, 872 isolates 1 stand-alone singleton	NA	NA
Miami	57	Polyphyletic	1116	135	459	7	3	A: 114 SNP clusters, 366 singletons, 947 isolates B: 12 SNP clusters, 55 singletons, 108 isolates C: 4 SNP clusters, 21 singletons, 29 isolates (paraphyletic) D: 3 SNP clusters, 6 singletons, 15 isolates (paraphyletic) E: 0 SNP cluster, 6 singletons, 6 isolates F: 1 SNP cluster, 2 singletons, 6 isolates (paraphyletic) G: 1 SNP cluster, 3 singleton, 5 isolates	1	A: 84.86%
Mikawasima	73	Polyphyletic	679	49	78	3	0	A: 45 SNP clusters, 73 singletons, 663 isolates B: 3 SNP clusters, 4 singletons, 13 isolates C: 1 SNP cluster, 1 singleton, 3 isolates	1	A: 97.64%
Mississippi	17	Polyphyletic	5065	613	1465	3	0	A: 582 SNP clusters, 1,442 singletons, 4,597 isolates B: 28 SNP clusters, 23 singletons, 435 isolates C: 3 SNP clusters, 0 singletons, 33 isolates	1	A: 90.76%
Montevideo e	16	Polyphyletic	7618	489	1075	3	1	A: 487 SNP clusters, 1,072 singletons, 7,608 isolates (paraphyletic) B: 1 SNP cluster, 3 singletons, 8 isolates C: 1 SNP cluster, 0 singleton, 2 isolates	1	A: 99.87%
Muenchen	10	Polyphyletic	9481	714	2967	4	1	A: 710 SNP clusters, 2,948 singletons, 9,453 isolates (paraphyletic) B: 2 SNP clusters, 12 singletons, 16 isolates C: 1 SNP cluster, 7 singletons, 12 isolates D: 1 SNP cluster, 0 singleton, 5 isolates	1	A: 99.70%
Muenster	42	Polyphyletic	1957	106	162	2	0	A: 103 SNP clusters, 158 singletons, 1,947 isolates B: 3 SNP clusters, 2 singletons, 8 isolates 2 stand-alone singletons	1	A: 99.49%
Newport	3	Polyphyletic	38377	1471	3244	4	0	A: 694 SNP clusters, 1,271 singletons, 23,633 isolates B: 732 SNP clusters, 1,900 singletons, 14,230 isolates C: 44 SNP clusters, 70 singletons, 509 isolates D: 1 SNP cluster, 3 singletons, 5 isolates	2	A: 61.58% B: 37.08%
Oranienburg	11	Polyphyletic	8742	882	1545	10	3	A: 733 SNP clusters, 1,236 singletons, 7,436 isolates B: 75 SNP clusters, 165 singletons, 857 isolates C: 33 SNP clusters, 82 singletons, 231 isolates D: 24 SNP clusters, 28 singletons, 132 isolates (paraphyletic) E: 8 SNP clusters, 15 singletons, 35 isolates (paraphyletic) F: 2 SNP clusters, 8 singletons, 12 isolates (paraphyletic) G: 1 SNP cluster, 8 singletons, 11 isolates H: 2 SNP clusters, 1…	1	A: 85.06%
Orion	91	Polyphyletic	395	40	70	2	0	A: 39 SNP Clusters, 68 singletons, 386 isolates B: 1 SNP cluster, 1 singleton, 8 isolates 1 stand-alone singleton	1	A: 99.72%
Oslo	75	Polyphyletic	644	83	143	2	0	A: 74 SNP clusters, 127 singletons, 559 isolates B: 9 SNP clusters, 16 singletons, 85 isolates	2	A: 86.80% B: 13.20%
Ouakam	97	Polyphyletic	357	19	21	3	1	A: 12 SNP clusters, 17 singletons, 332 isolates B: 4 SNP clusters, 2 singletons, 13 isolates (paraphyletic) C: 3 SNP clusters, 2 singletons, 12 isolates	1	A: 93.00%
Paratyphi A	27	Polyphyletic	3916	63	65	3	0	A: 61 SNP clusters, 65 singletons, 3,898 isolates B: 1 SNP cluster, 0 singletons, 16 isolates C: 1 SNP cluster, 0 singleton, 2 isolates	1	A: 99.54%
Paratyphi B	19	Polyphyletic	4773	353	606	4	1	A: 335 SNP clusters, 563 singletons, 4,306 isolates B: 4 SNP clusters, 16 singletons, 406 isolates C: 9 SNP clusters, 17 singletons, 38 isolates D: 5 SNP clusters, 10 singletons, 23 isolates (paraphyletic)	1	A: 90.22%
Pomona	81	Polyphyletic	574	47	97	2	1	A: 46 SNP clusters, 96 singletons, 572 isolates (paraphyletic) B: 1 SNP cluster, 1 singleton, 2 isolates	1	A: 99.65%
Reading e	34	Polyphyletic	2792	60	84	3	1	A: 7 SNP clusters, 7 singletons, 2,072 isolates B: 40 SNP clusters, 60 singletons, 369 isolates (paraphyletic) C: 13 SNP clusters, 17 singletons, 351 isolates	3	A: 74.21% B: 13.22% C: 12.57%
Rissen	54	Polyphyletic	1297	80	140	3	1	A: 74 SNP clusters, 128 singletons, 1,226 isolates B: 5 SNP clusters, 11 singletons, 67 isolates (paraphyletic) C: 1 SNP cluster, 0 singletons, 3 isolates 1 stand-alone singleton	1	A: 94.53%
Rubislaw	33	Polyphyletic	2818	249	624	2	1	A: 243 SNP clusters, 615 singletons, 2,787 isolates (paraphyletic) B: 6 SNP clusters, 9 singletons, 31 isolates	1	A: 98.90%
Saintpaul e	20	Polyphyletic	4711	211	*Not included	4	2	A: 178 SNP clusters, 3,867 isolates (paraphyletic) B: 22 SNP clusters, 814 isolates (paraphyletic) C: 6 SNP clusters, 20 isolates D: 5 SNP clusters, 10 isolates	2	A: 82.08% B: 17.18%
Javiana	6	Monophyletic	16637	634	1051	1	NA	NA	NA	NA
Typhi	7	Monophyletic	13735	410	670	1	NA	NA	NA	NA
Braenderup	9	Monophyletic	9943	332	664	1	NA	NA	NA	NA
Anatum	12	Monophyletic	8221	538	823	1	NA	NA	NA	NA
Heidelberg	13	Monophyletic	8203	159	332	1	NA	NA	NA	NA
Sandiego	30	Polyphyletic	3087	281	858	2	1	A: 281 SNP clusters, 856 singletons, 3,085 isolates (paraphyletic) B: 0 SNP cluster, 2 singletons, 2 isolates	1	A: 99.94%
Schwarzengrund	25	Polyphyletic	4371	118	156	4	1	A: 115 SNP clusters, 148 singletons, 4,335 isolates B: 2 SNP clusters, 2 singletons, 28 isolates C: 0 SNP clusters, 4 singletons, 4 isolates (paraphyletic) D: 1 SNP cluster, 1 singleton, 3 isolates 1 stand-alone singleton	1	A: 99.18%
Dublin e	23	Monophyletic	4436	171	279	1	NA	NA	NA	NA
Poona	28	Paraphyletic	3908	382	800	1	NA	NA	NA	NA
Panama	31	Monophyletic	3062	330	826	1	NA	NA	NA	NA
Weltevreden	35	Monophyletic	2765	149	360	1	NA	NA	NA	NA
Berta	36	Monophyletic	2691	109	231	1	NA	NA	NA	NA
Uganda	37	Monophyletic	2540	38	62	1	NA	NA	NA	NA
Agbeni	45	Paraphyletic	1851	34	43	1	NA	NA	NA	NA
Senftenberg	26	Polyphyletic	4076	268	356	2	1	A: 211 SNP clusters, 270 singletons, 3,705 isolates (paraphyletic) B: 57 SNP clusters, 84 singletons, 369 isolates 2 stand-alone singletons	1	A: 90.90%
Johannesburg	47	Paraphyletic	1730	38	70	1	NA	NA	NA	NA
Norwich	51	Monophyletic	1412	38	213	1	NA	NA	NA	NA
Ohio	55	Monophyletic	1174	117	111	1	NA	NA	NA	NA
Gaminara	59	Paraphyletic	985	93	466	1	NA	NA	NA	NA
Stanley	32	Polyphyletic	2982	348	649	2	0	A: 347 SNP clusters, 647 singletons, 2,978 isolates B: 1 SNP cluster, 0 singletons, 2 isolates 2 stand-alone singletons	1	A: 99.87%
Tennessee	62	Polyphyletic	909	120	197	2	1	A: 118 SNP clusters, 196 singletons, 893 isolates (paraphyletic) B: 2 SNP clusters, 1 singleton, 16 isolates	1	A: 98.24%
Baildon	67	Paraphyletic	804	4	17	1	NA	NA	NA	NA
Minnesota	68	Monophyletic	792	75	157	1	NA	NA	NA	NA
Bredeney	69	Paraphyletic	782	91	166	1	NA	NA	NA	NA
Thompson	14	Polyphyletic	8098	213	417	4	0	A: 159 SNP clusters, 268 singletons, 7,504 isolates B: 50 SNP clusters, 141 singletons, 568 isolates C: 3 SNP clusters, 5 singletons, 22 isolates D: 1 SNP cluster, 2 singletons, 3 isolates 1 stand-alone singleton	1	A: 92.66%
Goldcoast	76	Paraphyletic	625	21	21	1	NA	NA	NA	NA
Typhimurium	2	Polyphyletic	62972	2991	4981	4	3	A: 2,979 SNP clusters, 4,952 singletons, 62,911 isolates (paraphyletic) B: 12 SNP clusters, 24 singletons, 56 isolates (paraphyletic) C: 0 SNP cluster, 3 singletons, 3 isolates (paraphyletic) D: 0 SNP cluster, 2 singletons, 2 isolates	1	A: 99.90%
Urbana	79	Paraphyletic	613	59	150	1	NA	NA	NA	NA
Inverness	80	Monophyletic	577	78	190	1	NA	NA	NA	NA
Carrau	82	Paraphyletic	572	62	141	1	NA	NA	NA	NA
Lubbock	87	Monophyletic	440	19	29	1	NA	NA	NA	NA
Virchow	38	Polyphyletic	2414	203	416	2	1	A: 161 SNP clusters, 291 singletons, 1,992 isolates (paraphyletic) B: 42 SNP clusters, 125 singletons, 422 isolates	2	A: 82.52% B: 17.48%
Napoli	89	Monophyletic	425	63	207	1	NA	NA	NA	NA
Worthington	66	Polyphyletic	804	42	50	1	NA	Worthington: 42 SNP clusters, 49 singletons, 803 isolates 1 stand-alone singleton	NA	NA
Cotham	93	Monophyletic	378	12	17	1	NA	NA	NA	NA
I 9:l,z28:-	95	Monophyletic	371	19	10	1	NA	NA	NA	NA
Haifa	99	Monophyletic	353	33	30	1	NA	NA	NA	NA
a: A rank ranging from 1 to 100 is assigned to each serovar based on the number of isolates.
b: Stand-alone singletons are not considered lineages and therefore are not included in the total number of lineages.
c: Only polyphyletic serovars with more than one lineage were included and counted. Monophyletic, paraphyletic, and polyphyletic serovars with only one lineage and stand-alone singleton(s), were excluded and designated as 'NA'.
d: Monophyletic and paraphyletic serovars possess only one lineage and were not included. For polyphyletic serovars, the number of SNP clusters, isolates, singletons within each lineage, and stand-alone singleton(s) (if present) were displayed. Paraphyletic lineage(s) was also noted.
e: Results for these eight serovars—Salmonella Enteritidis, Infantis, Kentucky, Montevideo, Saintpaul, Dublin, Reading, and Cerro—were retrieved from previous studies conducted by our lab (Chen et al., 2022; Chen et al., 2024). To reconstruct the maximum likelihood phylogenetic trees for these eight serovars, 285 reference serovars were used. For S. Saintpaul, no singletons were analyzed.
